# Supplementary material for: A novel splicing variant in TECTA associated with prelingual autosomal dominant nonsyndromic hearing loss via dominant-negative effect
Source: Hum Mol Genet. 2025 Jun 30;34(18):1517–25. doi: 10.1093/hmg/ddaf109 (PMC12409619; doi:10.1093/hmg/ddaf109)
Supplement: Tables_S2_ddaf109 [file tables_s2_ddaf109.xlsx]

## Sheet: Supp Table 1
Primer Name	Primer Sequence	Amplicon Size (bp)
ADGRV 1 -E47-F	ACTGTTTACCGATGGCAGGG	440
ADGRV 1 -E47-R	TCCCCGGATTAAGATACTTTGCT
TECTA-E18-F	AAAAGGCTCTGCTAATGCCCA	542
TECTA-E18-R	GTAGGCATCCCAAACCAAGGA
TECTA-E20-F	TGGCTCTCTACAAAAACGCCT	498
TECTA-E20-R	TAAACAGCACAGAATCCCCAC
